# Supplementary material for: T Cell Receptor Vβ Staining Identifies the Malignant Clone in Adult T cell Leukemia and Reveals Killing of Leukemia Cells by Autologous CD8+ T cells
Source: PLoS Pathog. 2016 Nov 28;12(11):e1006030. doi: 10.1371/journal.ppat.1006030 (PMC5125714; doi:10.1371/journal.ppat.1006030)
Supplement: S1 Table — (XLSX) [file ppat.1006030.s001.xlsx]

## Sheet: S1 Table
ID	Sex	Age	Clinical status	Current Therapy	PVL	OCI LMPCR	OCI CADM1+ cells	Vβ+/ CD3+ (%)	Dominant TCRVβ	Vβ screening cohort	CTL lysis assays	Prior Chemotherapy?
LGP	F	50	Acute	CHOP	83.9027	0.89984	0.96576	96.1517	2	*		Yes
LGW	M	60	Acute	AZT/IFN	210.274	0.938358	0.953405	89.3829	2	*		No
LGX	M	49	Acute	AZT/IFN	166.186	0.953349	0.94951	97.3185	13.1	*		Yes
LFF	M	37	Acute	CHOP	12.2786	0.607348	0.669029	10.7441	2	*		Yes
LGT	M	66	Acute (remission)	AZT	14.1807	0.285965	0.492812	8.87	23	*		No
LGV	M	49	Acute (remission)	Valproate	4.21817	0.319551	0.490935	5.88264	5.1	*		Yes
LGC	F	71	Acute (relapsed)	AZT/IFN	198.089	0.987949	0.948797	77.9591	17	*	*	No
LGL	F	57	Acute (relapsed)	AZT/IFN	165.46	0.966566	0.947147	83.29	off panel	*		No
LGR	F	61	Acute (relapsed)	nil	116.983	0.842288	0.975747	87.7225	9	*		Yes
LHN	M	57	Chronic favourable	nil	88.2239	0.99224	0.9528	75.8914	1	*	*	No
LER	M	51	Chronic unfavourable	nil	73.5542	0.985	0.9421	91.71	off panel	*		Yes
LEY	M	34	Chronic unfavourable	Combivir	84.7256	0.989048	0.968027	93.3387	2	*	*	No
LFC	F	45	Chronic unfavourable	nil	51.4852	0.898967	0.80429	12.08	2	*		No
LFK	F	65	Chronic unfavourable	Valproate	90.9726	0.4737	0.976042	95.0148	1	*	*	No
LFU	F	52	Chronic unfavourable	Valproate	32.2334	0.6036	0.916194	48.08	21.3	*	*	No
LGE	M	56	Chronic unfavourable	nil	92.1776	0.749307	0.872298	44.4223	22	*		No
LGZ	M	60	Chronic unfavourable	nil	92.9967	0.993589	0.962731	74.1421	5.1	*	*	No
LHD	F	75	Chronic unfavourable	nil	51.6075	0.968274	0.892068	48.2175	9	*		No
LFV	M	50	Chronic unfavourable	nil	82.5638	0.973586	0.974944	95.66	2	*	*	No
LFX	F	38	Chronic unfavourable (relapsed)	AZT/IFN	86.813	0.974634	0.974055	89.3754	9	*		No
LGB	F	57	Chronic unfavourable (relapsed)	nil	102.469	0.819229	0.889845	40.9636	3	*	*	Yes
LFA	F	57	Cutaneous	nil	46.4314	0.6335	0.793	18.8606	8	*		No
LFP	F	53	Cutaneous (remission)	nil	4.83438	0.309878	0.581896	13.3043	14	*		No
LHB	M	54	Lymphoma	AZT/IFN	8.11868	0.454708	0.698357	9.7635	2	*		Yes
LEU	F	63	Lymphoma (relapsed)	Combivir/IFN	17.7402	0.831	0.879925	20.2473	8	*	*	Yes
LGF	F	71	Lymphoma (remission)	nil	14.0274	0.494076	0.641348	9.04636	2	*		Yes
LGH	M	68	Lymphoma (remission)	AZT/IFN	3.79912	0.267781	0.688416	7.9107	2	*		Yes
TBJ	F	53	Pre-lymphoma (2 months)	Ciclosporin	27.2062	0.944794	0.828748	17.7659	7.1	*		na
HAI	F	73	AC	nil	32.4868	nd	0.651907	10.2431	2	*	*	na
HBE	F	75	AC	nil	nd	nd	0.651545	6.69228	2	*		na
HDB	F	56	AC	nil	1.1918	nd	0.640102	8.97799	17	*		na
HDS	F	60	AC	nil	13.0979	nd	0.552172	5.18595	2	*	*	na
HEI	F	35	AC	nil	4.82048	nd	0.634226	8.82767	2	*	*	na
HES	F	69	AC	nil	23.6245	nd	0.620413	9.45858	2	*		na
HHD	F	57	AC	nil	14.0101	nd	0.617093	7.42658	2	*	*	na
HIO	M	41	AC	nil	2.37283	nd	0.665227	8.75249	2	*	*	na
HIP	M	48	AC	nil	0.0831337	nd	0.428497	7.70582	2	*		na
IT	F	51	AC	nil	65.5926	0.439111	0.553217	6.24364	2	*		na
HDC	F	44	AC	nil	0	nd	nd	8.57292	23	*		na
HBU	M	55	AC	nil	nd	nd	0.432113	5.80863	2		*	na
HAY	F	69	AC	nil	nd	nd	nd	9.25216	2		*	na
HCA	F	58	AC	nil	nd	nd	nd	1.75848	2		*	na
HDK	F	44	AC	nil	nd	nd	nd	0.514043	2		*	na
HER	F	52	AC	nil	nd	nd	nd	0.960779	2		*	na
LFN	F	64	HAM/TSP	nil	0	nd	0.595091	7.31111	2	*		na
TAN	F	53	HAM/TSP	nil	12.8352	nd	0.663176	6.79326	2	*		na
TAQ	M	82	HAM/TSP	nil	9.93736	nd	0.612502	5.98827	2	*		na
TBC	F	72	HAM/TSP	nil	79.2583	nd	0.646306	6.90223	2	*		na
TBP	M	72	HAM/TSP	nil	13.9232	nd	0.660277	6.41268	13.1	*		na
TBR	F	53	HAM/TSP	nil	12.7185	nd	0.549574	8.14129	2	*		na
TBS	F	75	HAM/TSP	nil	29.6881	nd	0.659999	11.5199	2	*		na
TCD	F	23	HAM/TSP	nil	44.4963	nd	0.667366	6.69425	2	*		na
TCI	F	70	HAM/TSP	nil	0.78842	nd	0.624386	11.8704	16	*		na
TCK	F	62	HAM/TSP	nil	4.91358	nd	0.662409	9.0037	2	*		na
TCZ	F	67	HAM/TSP	nil	2.76639	nd	0.643547	13.2743	2	*		na
TW	F	43	HAM/TSP	nil	35.3391	nd	0.616195	6.65238	2	*		na
TCX	M	48	HAM/TSP	nil	28.6193	nd	0.668473	8.60735	2	*		na
	Notes: Nil denotes that the donor was not reciveing therapy at the time of the sample. OCI calculated using the gini index. PVL calculated as % of PBMC carrying the provirus (copies of Tax per 2 copies GAPDH).
