# Supplementary material for: T Cell Receptor Vβ Staining Identifies the Malignant Clone in Adult T cell Leukemia and Reveals Killing of Leukemia Cells by Autologous CD8+ T cells
Source: PLoS Pathog. 2016 Nov 28;12(11):e1006030. doi: 10.1371/journal.ppat.1006030 (PMC5125714; doi:10.1371/journal.ppat.1006030)
Supplement: S2 Table — (XLSX) [file ppat.1006030.s002.xlsx]

## Sheet: S2 Table
Specificity	Fluorochrome	Clone	Isotype	Supplier	Panel
Dead cell stain	Live/dead Blue	na	na	Molecular probes	1,2,3,4,5,6,7
CD3	BV510	UCHT-1	Mouse IgG1	Biolegend	1,2,3,4,5,6,7
CD8a	AF700	LT8	Mouse IgG1	AbD Serotec	1,2,3,4,5,6,7
CD4	APCe780	RPA-T4	Mouse IgG1	eBioscience	1
CD4	BV605	RPA-T4	Mouse IgG1	Biolegend	2,3,4,5,6,7
CADM-1-Biotin	streptavidin PeCy7	3E1	Chicken IgY	MBL bioscience	1
CADM-1-Biotin	streptavidin BV421	3E1	Chicken IgY	MBL bioscience	2,3,4,5,6,7
Vβ 1	PE/FITC	BL37.2	Rat IgG1	Beckman Coulter	1
Vβ 2	PE/FITC	MPB2D5	Mouse IgG1	Beckman Coulter	1
Vβ 3	FITC	CH92	Mouse IgM	Beckman Coulter	1
Vβ 4	PE/FITC	WJF24	Rat IgM	Beckman Coulter	1
Vβ 5.1	PE/FITC	IMMU157	Mouse IgG2a	Beckman Coulter	1
Vβ 5.2	PE	36213	Mouse IgG1	Beckman Coulter	1
Vβ 5.3	PE	3D11	Mouse IgG1	Beckman Coulter	1
Vβ 7.1	PE/FITC	ZOE	Mouse IgG2a	Beckman Coulter	1
Vβ 7.2	FITC	ZIZOU4	Mouse IgG2a	Beckman Coulter	1
Vβ 8	FITC	56C5.2	Mouse IgG2a	Beckman Coulter	1
Vβ 9	PE	FIN9	Mouse IgG2a	Beckman Coulter	1
Vβ 11	PE	C21	Mouse IgG2a	Beckman Coulter	1
Vβ 12	FITC	VER2.32	Mouse IgG2a	Beckman Coulter	1
Vβ 13.1	PE	IMU222	Mouse IgG2b	Beckman Coulter	1
Vβ 13.2	PE	H132	Mouse IgG1	Beckman Coulter	1
Vβ 13.6	PE/FITC	JU74.3	Mouse IgG1	Beckman Coulter	1
Vβ 14	FITC	CAS1.1.3	Mouse IgG1	Beckman Coulter	1
Vβ 16	FITC	TAMAYA1.2	Mouse IgG1	Beckman Coulter	1
Vβ 17	PE/FITC	E17.5F3	Mouse IgG1	Beckman Coulter	1
Vβ 18	PE	BA62.6	Mouse IgG1	Beckman Coulter	1
Vβ 20	FITC	ELL1.4	Mouse IgG	Beckman Coulter	1
Vβ 21.3	FITC	IG125	Mouse IgG2a	Beckman Coulter	1
Vβ 22	PE/FITC	IMMU546	Mouse IgG1	Beckman Coulter	1
Vβ 23	PE	AF23	Mouse IgG1	Beckman Coulter	1
CD25	PerCPCy5.5	BC96	Mouse IgG1	Biolegend	1
CD7	E450	124-1D1	Mouse IgG1	eBioscience	1
CD194 (CCR4)	APC	L291H4	Mouse IgG1	Biolegend	1
TCRVβ X	FITC	as required		Beckman Coulter	2,3,4
TCRVβ X	PE	as required		Beckman Coulter	5,6,7
Tax	Cy5	LT-4	Mouse IgG3	Yuetsu Tanaka	2,3
Tax	AF488	LT-4	Mouse IgG3	Yuetsu Tanaka	5,6
HLA ABC	PE	W6/32	Mouse IgG2a	Biolegend	3
HLA ABC	APC	W6/32	Mouse IgG2a	Biolegend	6
FoxP3	PerCp Cy5.5	236A/E7	Mouse IgG2	Becton Dickinson	3,6
PD-L1	APC	MIH1	Mouse IgG1	eBioscience	4,7
LAP (TGF beta)	PECy7	fnlap	Mouse IgG1	eBioscience	3,6
CD70	PE	113-16	Mouse IgG1	Biolegend	4
PD-L2	PerCPe710	MIH18	Mouse IgG1	eBioscience	4,7
Panel 1 was the initial screening panel to quantify frequency of Vβ utilisaion by T lymphocytes. Eight tubes were assayed per patient, each containing antibodies specific for three different Vβ subunits as described in the kit manual.
Panel 2 was used to assay CTL lysis and Panels 3 and 4 were used to assay FoxP3, HLA-ABC and PD-L1 expression in combination with a FITC conjugated antibody specific for the dominant Vβ subunit.
Panels 5,6, and 7 are analagous to Panels 2,3 and 4, and were used where a specific Vβ antibody was only available as a PE-conjugate.
